# Supplementary material for: Osteogenic Potential of Monosodium Urate Crystals in Synovial Mesenchymal Stem Cells
Source: Medicina (Kaunas). 2022 Nov 24;58(12):1724. doi: 10.3390/medicina58121724 (PMC9786019; doi:10.3390/medicina58121724)
Supplement: Supplementary file 1 [file medicina-58-01724-s001.zip]

Archive with 3 entries (3 files):
- FigS1.jpg
- FigS2.jpg
- FigS3.jpg
